# Supplementary material for: Circulating Naïve Regulatory T Cell Subset Displaying Increased STAT5 Phosphorylation During Controlled Ovarian Hyperstimulation Is Associated with Clinical Pregnancy and Progesterone Levels
Source: Int J Mol Sci. 2026 Jan 16;27(2):922. doi: 10.3390/ijms27020922 (PMC12841674; doi:10.3390/ijms27020922)
Supplement: Supplementary file 1 [file ijms-27-00922-s001.zip]

Archive with 1 entries (1 files):
- ijms-4025173-supplementary.pdf
